# Supplementary material for: Trends in the travelers’ demand for pre-travel medical advice at a Spanish International Vaccination Center between 2000 and 2017
Source: PLoS One. 2019 May 30;14(5):e0217588. doi: 10.1371/journal.pone.0217588 (PMC6542509; doi:10.1371/journal.pone.0217588)
Supplement: S1 Tables — (XLSX) [file pone.0217588.s001.xlsx]

## Sheet: Hoja1
	Annual distribution of TA by WHO region
	Africa	Americas	Eastern Mediterranean	Europa	South-East Asia	Western Pacific	unknow
2005	908	727	98	26	437	275	17
2006	1215	979	146	26	614	338	80
2007	1427	1468	276	41	948	620	79
2008	1298	2075	315	125	1083	611	26
2009	1938	2076	327	138	1357	922	5
2010	2130	1985	359	92	1363	943	0
2011	1951	2081	239	108	1631	1075	0
2012	2126	2421	320	116	1870	1187	0
2013	2265	2932	402	136	1928	1100	0
2014	2068	2567	462	166	2096	1290	0
2015	1805	2911	435	176	2531	1469	0
2016	2397	4123	505	220	3673	2245	3
2017	3083	4061	486	356	4525	2640	17
