# Supplementary material for: Trends in the travelers’ demand for pre-travel medical advice at a Spanish International Vaccination Center between 2000 and 2017
Source: PLoS One. 2019 May 30;14(5):e0217588. doi: 10.1371/journal.pone.0217588 (PMC6542509; doi:10.1371/journal.pone.0217588)
Supplement: S2 Tables — (XLSX) [file pone.0217588.s002.xlsx]

## Sheet: Hoja1
	Monthly distribution as average annual percentage
	2000	2001	2002	2003	2004	2005	2006	2007	2008	2009	2010	2011	2012	2013	2014	2015	2016	2017
Jan	12.1891	11.8513	14.437	14.2671	20.8861	11.8808	9.46448	5.13769	8.12105	5.79628	6.16663	5.93532	6.61449	7.75224	9.35214	7.34013	6.84784	6.77
Feb	8.12609	5.85554	5.45312	5.76756	11.1814	2.94329	5.72641	5.87752	8.33878	6.76549	5.50938	6.39471	6.44567	5.85638	6.54389	7.00423	7.32233	6.44351
Mar	6.44483	6.45161	5.10004	6.11448	8.5443	3.62527	5.59385	6.59679	6.81472	7.94375	6.74657	6.81735	6.70657	5.89534	6.41327	5.95919	6.72921	4.93777
Apr	4.16813	6.52174	6.63005	5.68083	8.59705	5.67121	4.63945	5.3432	6.72763	6.00532	7.59714	5.32892	5.12584	7.81717	6.40021	6.69321	7.14979	4.91641
May	5.4641	7.99439	7.84621	5.85429	6.90928	8.21967	8.05938	8.69297	7.55497	7.20258	8.2544	7.77288	7.48926	8.64823	9.15622	7.41478	7.95859	8.4
Jun	11.4186	12.237	9.25853	7.89245	16.3502	10.6604	8.72216	10.9536	7.16307	8.58989	11.5214	10.125	10.8349	10.5441	9.54807	10.7738	11.1399	11.6
Jul	11.8739	14.5512	12.907	10.1041	15.5063	16.0445	13.017	14.7143	12.5408	13.1889	12.6619	12.6424	12.6458	12.4919	12.0298	11.4208	12.0349	11.92
Aug	7.88091	9.15147	10.4747	7.32871	2.37342	9.54774	8.51007	10.8097	7.72915	9.44508	7.82911	8.03014	9.10068	7.68731	7.69331	8.11147	7.91545	7.36
Sep	10.4378	7.57363	7.61083	10.1474	2.95359	4.95334	8.45705	9.28894	11.1039	10.1482	8.38972	10.7313	9.77594	9.05077	9.35214	9.96517	10.1693	10.22
Oct	9.7373	6.10098	9.02315	11.6219	3.74473	9.08112	11.2142	9.04233	10.3636	10.7184	7.90644	9.77582	10.3898	8.98585	9.15622	9.18139	8.44387	9.4
Nov	6.86515	6.03086	6.59082	8.41284	1.42405	8.93754	9.96819	8.56967	8.01219	8.57089	10.4581	9.64719	8.57888	8.44046	7.58882	9.40532	9.19875	8.5
