# Supplementary material for: Trends in the travelers’ demand for pre-travel medical advice at a Spanish International Vaccination Center between 2000 and 2017
Source: PLoS One. 2019 May 30;14(5):e0217588. doi: 10.1371/journal.pone.0217588 (PMC6542509; doi:10.1371/journal.pone.0217588)
Supplement: S3 Tables — (XLSX) [file pone.0217588.s003.xlsx]

## Sheet: Hoja1
	Annual number of consultations to the most visited countries
	THAILAND	INDIA	BRASIL	PERU	VIETNAM	INDONESIA	CAMBODIA	KENIA	NIGERIA	SENEGAL	TANZANIA	CHINA	COLOMBIA
2005	126	199	110	124	58	39	56	213	76	112	148	96	51
2006	206	246	148	160	80	70	75	252	135	129	152	85	79
2007	306	399	189	165	145	98	109	221	142	191	123	197	83
2008	432	431	418	226	130	83	136	95	156	176	103	146	118
2009	444	555	275	218	172	175	127	240	237	211	153	277	148
2010	450	525	260	200	222	152	173	260	223	224	194	200	123
2011	652	507	333	220	230	196	213	229	203	201	197	232	165
2012	790	524	290	246	291	213	272	296	261	203	204	200	203
2013	886	518	498	357	245	247	261	202	273	226	198	162	193
2014	799	592	339	248	315	325	314	206	244	233	201	161	179
2015	1207	579	315	320	370	335	374	150	199	199	211	166	238
2016	1827	810	430	467	599	558	497	308	271	193	276	268	344
2017	2197	990	427	506	595	663	542	416	236	332	379	294	395
